# Supplementary material for: Association between circulating cell-free mitochondrial DNA and inflammation factors in noninfectious diseases: A systematic review
Source: PLoS One. 2024 Jan 19;19(1):e0289338. doi: 10.1371/journal.pone.0289338 (PMC10798522; doi:10.1371/journal.pone.0289338)
Supplement: S1 Data — (XLSX) [file pone.0289338.s002.xlsx]

## Sheet: Sheet1
	TNF					control			no mode			mode					CPK				ISS				IL-6				CRP				IFN				NLR					IL-8				PCT
study ID	R	N			mtDNA	mean	se	N	mean	se	N	mean	se	N		study ID	R	N		study ID	R	N		study ID	R	N		study ID	R	N		study ID	R	N		study ID	R	N			study ID	R	N		study ID	R	N
郭恩伟2020	-0.058	37	Spearman		Andrew Aswani 2018	0.9	0.4-1.3	16	2.6	1.8-3.3	85	9.2	4.6-13.7	27		satoshi2013	0.463	60	Spearman	satoshi2013	0.362	60	Spearman	郭恩伟2020	0.252	47	Spearman	郭恩伟2020	0.264	37	Spearman	谢锡绍2016	0.203	189	Pearson	Davide2021	0.37	90			Emmanuel2020	-0.07	20	Pearson	Emmanuel2020	0.03	20	Pearson
谢锡绍2016	0.454	189	Pearson																	郭恩伟2020	0.454	47	Spearman	谢锡绍2016	0.568	189	Pearson	Deng2019	0.839	123	B系数					Gu2013	0.319	86	Spearman		Emmanuel2020	-0.13	20	Pearson	Emmanuel2020	0.23	20	Pearson
Deng2019	0.549	129	β值																	Gu2013	0.287	86	Spearman	Davide2021	0.39	92	Spearman	Emmanuel2020	0.17	20	Pearson										Emmanuel2020	0.22	20	Pearson	李淼2015	0.485	183	Spearman
kim2016	-0.25	121	Spearman																	Lam2004	0.49	38	Spearman	Deng2019	0.589	123	β值	Emmanuel2020	0.44	20	Pearson										kim2016	-0.34	121	Spearman	kung2012	-0.103	100	Spearman
贾颐2016	0.574	78	Spearman			sirs														wang2019	0.16	110	Spearman	kim2016	-0.06	121	Spearman	Emmanuel2020	-0.01	20	Pearson										贾颐2016	0.298	78	Spearman
					zhang2016	0.446	n=156																	包先国2015	0.944	20	动物	Gu2013	0.126	86	Spearman										Jansen2017	0.24	72	Spearman
																								贾颐2016	0.487	78	Spearman	贾颐2016	0.382	78	Spearman
									no sirs			sirs												范景秀2020	0.079	962	Pearson	范景秀2020	0.056	962	Pearson
							gu2013		500.5	145.4-1285.6	50	1774.03	564.8-10901.3	36										杨泽华2017	0.416	50	Pearson	李淼2015	0.085	183	Spearman
																								zhang2016	0.506	156	Spearman	kung2012	-0.093	100	Spearman
																								Michael2012	0.29	93	Pearson	Huang2020	0.34	73	Spearman
																								Jansen2017	-0.01	72	Spearman
									mild injury			severve injury
								gu2013	439.86	104.0-1003.3	60	1628.2	722.9-3040.3	26
animal
	TNF						IL-10					ISS				APACH				NLR				Lactate
study ID	R	N				study ID	R	N			study ID	R	N		study ID	R	N		study ID	R	N		study ID	R	N
gan2015	0.331	20				gan2015	0.82	20
																							李淼2015	0.262	183
[truncated: 16 more columns]

## Sheet: Sheet2
	TNF			Spearman	Spearman
study ID	R	N			R	N							Fisher Z					SE
郭恩伟2020	-0.058	37	Spearman	-0.058	-0.058	37	Trauma		0.942	1.058	0.890359	-0.11613	-0.0580652			34	0.0294118	0.171499
谢锡绍2016	0.454	189	Pearson	0.43735	0.43735		腹膜透析		1.43735	0.56265	2.55461	0.9379	0.46895			186	0.00537634	0.0733236
Deng2019	0.549	129	β值				Diabetes									126	0.00793651	0.0890871
kim2016	0.13	86	Spearman	0.13	0.13	86	septic shock		1.13	0.87	1.29885	0.26148	0.13074			83	0.0120482	0.109764
贾颐2016	0.574	78	Spearman	0.574	0.574	78	AMI		1.574	0.426	3.69484	1.30694	0.653468			75	0.0133333	0.11547
Qin2017	0.538	38	Pearson	0.52	0.52	70	AMI		1.52	0.48	3.16667	1.15268	0.57634			35	0.0285714	0.169031
Qin2015	0.697	38	Pearson	0.679	0.679	38	cardic surgery		1.679	0.321	5.23053	1.65451	0.827256			35	0.0285714	0.169031
Olga2021	0.07	64	Spearman	0.07			Lung cancer		1.07	0.93	1.15054	0.140229	0.0701147			61	0.0163934	0.128037
zhong2022	0.32	52	Spearman	0.32			透析		1.32	0.68	1.94118	0.663294	0.331647			49	0.0204082	0.142857
Cañizales2018	0.5231	65	Spearman	0.5231			Diabetes		1.5231	0.4769	3.19375	1.1612	0.580598			62	0.016129	0.127
Xu2017	0.61	48	Pearson	0.592	20592	48	cardic surgery		1.592	0.408	3.90196	1.36148	0.68074			45	0.0222222	0.149071
Peng2019	-0.05	33	Pearson	-0.048			脑炎		0.952	1.048	0.908397	-0.0960738	-0.0480369			30	0.0333333	0.182574
郭恩伟2020			10			Xu2017	0
谢锡绍2016			0			Peng2019	17
贾颐2016			58				238
Olga2021			62				255
Qin2017			33
Qin2015			0
zhong2022			32
Cañizales2018			43
			238
	IL-6												Fisher Z					SE
study ID	R	N
郭恩伟2020	0.252	47	Spearman	0.252	0.252		Trauma		1.252	0.748	1.6738	0.515095	0.257547			44	0.0227273	0.150756
谢锡绍2016	0.568	189	Pearson	0.55	0.55		腹膜透析		1.55	0.45	3.44444	1.23676	0.618381			186	0.00537634	0.0733236
Davide2021	0.39	92	Spearman	0.39			COVID		1.39	0.61	2.27869	0.8236	0.4118			89	0.011236	0.106
Deng2019	0.589	123	β值				Diabetes									120	0.00833333	0.0912871
kim2016	-0.06	121	Spearman	-0.06			septic shock		0.94	1.06	0.886792	-0.120144	-0.0600722			118	0.00847458	0.0920575
包先国2015	0.944	20	动物													17	0.0588235	0.242536
贾颐2016	0.487	78	Spearman	0.487			AMI		1.487	0.513	2.89864	1.06424	0.53212			75	0.0133333	0.11547
范景秀2020	0.079	962	Pearson	0.075	0.075	962	心脏术后		1.075	0.925	1.16216	0.150282	0.0751411			959	0.00104275	0.0322917
杨泽华2017	0.416	50	Pearson	0.400172			乙肝									47	0.0212766	0.145865
zhang2017	0.506	156	Spearman	0.506			髋部骨折		1.506	0.494	3.04858	1.11468	0.557338			153	0.00653595	0.0808452
Michael2012	0.29	93	Pearson	0.277909			sepsis									90	0.0111111	0.105409
Jansen2017	-0.01	72	Spearman	-0.01			sirs 肾损伤									69	0.0144928	0.120386
Qin2016	0.518	70	Pearson	0.5			AMI		1.5	0.5	3	1.09861	0.549306			67	0.0149254	0.122169
Qin2015	0.71	38	Pearson	0.693					1.693	0.307	5.51466	1.70741	0.853705			35	0.0285714	0.169031
Olga2021	0.9	64	Spearman	0.9			Lung cancer		1.9	0.1	19	2.94444	1.47222			61	0.0163934	0.128037
Peng2019	0.307	33	Pearson	0.294					1.294	0.706	1.83286	0.605878	0.302939			30	0.0333333	0.182574
zhong2022	0.42	52	Spearman	0.42					1.42	0.58	2.44828	0.895384	0.447692			49	0.0204082	0.142857
Gonçalves2021	0.33	32	Spearman	0.33					1.33	0.67	1.98507	0.685657	0.342828			29	0.0344828	0.185695
Xu2017	0.62	48	Pearson	0.6					1.6	0.4	4	1.38629	0.693147			45	0.0222222	0.149071
Kageyama2018	0.029	97	Spearman	0.029					1.029	0.971	1.05973	0.0580163	0.0290081			94	0.0106383	0.103142
Fan2022	0.301	97	Spearman	0.301					1.301	0.699	1.86123	0.621238	0.310619			94	0.0106383	0.103142
郭恩伟2020			10			zhong2022	32
谢锡绍2016			0			Gonçalves2021	21
贾颐2016			58			Xu2017	0
范景秀2020			0			Kageyama2018	29
zhang2017			31			Fan2022	30
Qin2016			0				112
Qin2015			0				178
Olga2021			62				290
Peng2019			17
			178
	CRP												Fisher Z					SE
study ID	R	N
郭恩伟2020	0.264	37	Spearman	0.264			Trauma		1.264	0.736	1.71739	0.540806	0.270403			34	0.0294118	0.171499
Deng2019	0.839	123	B系数				Diabetes									120	0.00833333	0.0912871
Emmanuel2020	0.17	20	Pearson	0.162534			Septic sunrgery		1.16253	0.837466	1.38816	0.327977	0.163989			17	0.0588235	0.242536
Emmanuel2020	0.44	20	Pearson	0.423634					1.42363	0.576366	2.47002	0.904226	0.452113			17	0.0588235	0.242536
Emmanuel2020	-0.01	20	Pearson	-0.00954934					0.990451	1.00955	0.981082	-0.0190993	-0.00954963			17	0.0588235	0.242536
Gu2013	0.126	86	Spearman	0.126			创伤后炎症		1.126	0.874	1.28833	0.253346	0.126673			83	0.0120482	0.109764
贾颐2016	0.382	78	Spearman	0.382			AMI		1.382	0.618	2.23625	0.804799	0.402399			75	0.0133333	0.11547
范景秀2020	0.056	962	Pearson	0.0534831			心脏术后		1.05348	0.946517	1.11301	0.107068	0.0535341			959	0.00104275	0.0322917
李淼2015	0.085	183	Spearman	0.085			脓毒血症		1.085	0.915	1.18579	0.170411	0.0852056			180	0.00555556	0.0745356
kung2012	-0.093	100	Spearman	-0.093			Septic		0.907	1.093	0.829826	-0.186539	-0.0932695			97	0.0103093	0.101535
Huang2020	0.34	73	Spearman	0.34			ARDS		1.34	0.66	2.0303	0.708185	0.354093			70	0.0142857	0.119523
Qin2016-17	0.524	70	Pearson	0.506			AMI		1.506	0.494	3.04858	1.11468	0.557338			67	0.0149254	0.122169
Qin2016	0.72	46	Pearson	0.703			心肺分流		1.703	0.297	5.73401	1.74641	0.873207			43	0.0232558	0.152499
Lee2014	0.32	94	Pearson	0.306					1.306	0.694	1.88184	0.632252	0.316126			91	0.010989	0.104828
郭恩伟2020	10
Emmanuel2020	20
Emmanuel2020	20
Gu2013	40
贾颐2016	58
范景秀2020	0
Qin2016-17	33
Qin2016	0
Lee2014	0
	181
	ISS												Fisher Z					SE
study ID	R	N
satoshi2013	0.362	37	Spearman	0.362			创伤后炎症		1.362	0.638	2.1348	0.758371	0.379186			34	0.0294118	0.171499
郭恩伟2020	0.454	37	Spearman	0.454			Trauma		1.454	0.546	2.663	0.979455	0.489727			34	0.0294118	0.171499
Gu2013	0.454	86	Spearman	0.454			创伤后炎症		1.454	0.546	2.663	0.979455	0.489727			83	0.0120482	0.109764
Lam2004	0.49	38	Spearman	0.49			Trauma		1.49	0.51	2.92157	1.07212	0.53606			35	0.0285714	0.169031
wang2019	0.16	44	Spearman	0.16			脊髓损伤		1.16	0.84	1.38095	0.322773	0.161387			41	0.0243902	0.156174
		242														239	0.0041841	0.0646846
satoshi2013			23	149
郭恩伟2020			10
Gu2013			40
Lam2004			10
wang2019			66
	IL-8												Fisher Z					SE
study ID	R	N
Emmanuel2020	-0.07	20	Pearson	-0.07			Septic sunrgery		0.93	1.07	0.869159	-0.140229	-0.0701147			17	0.0588235	0.242536
Emmanuel2020	-0.13	20	Pearson	-0.13					0.87	1.13	0.769912	-0.26148	-0.13074			17	0.0588235	0.242536
Emmanuel2020	0.22	20	Pearson	0.210511					1.21051	0.789489	1.53328	0.427411	0.213705			17	0.0588235	0.242536
kim2016	0.03	121	Spearman	0.03			septic shock		1.03	0.97	1.06186	0.060018	0.030009			118	0.00847458	0.0920575
贾颐2016	0.298	78	Spearman	0.298			AMI		1.298	0.702	1.849	0.614646	0.307323			75	0.0133333	0.11547
Jansen2017	0.24	72	Spearman	0.24			sirs 肾损伤		1.24	0.76	1.63158	0.489548	0.244774			69	0.0144928	0.120386
Qin2016	0.527	38	Pearson	0.509					1.509	0.491	3.07332	1.12276	0.561379			35	0.0285714	0.169031
Xu2017	0.53	48	Pearson	0.512					1.512	0.488	3.09836	1.13087	0.565437			45	0.0222222	0.149071
Emmanuel2020	20
Emmanuel2020	20
贾颐2016	58
Qin2016	0
Xu2017	0
	98
	PCT												Fisher Z					SE
study ID	R	N
Emmanuel2020	0.03	20	Pearson	0.028649			Septic sunrgery		1.02865	0.971351	1.05899	0.0573136	0.0286568			17	0.0588235	0.242536
Emmanuel2020	0.23	20	Pearson	0.220121					1.22012	0.779879	1.5645	0.447566	0.223783			17	0.0588235	0.242536
李淼2015	0.485	183	Spearman	0.485			脓毒血症		1.485	0.515	2.8835	1.059	0.529502			180	0.00555556	0.0745356
kung2012	-0.103	100	Spearman	-0.103			Septic		0.897	1.103	0.813237	-0.206733	-0.103367			97	0.0103093	0.101535
Qin2016	0.588	46	Pearson	0.57					1.57	0.43	3.65116	1.29505	0.647523			43	0.0232558	0.152499
Emmanuel2020	20
Emmanuel2020	20
Qin2016	0
	40
	IL-10												Fisher Z					SE
study ID	R	N
kim2016	-0.52	121	Spearman	-0.52			septic shock		0.48	1.52	0.315789	-1.15268	-0.57634			118	0.00847458	0.0920575
zhang2017	0.523	156	Spearman	0.523			髋部骨折		1.523	0.477	3.19287	1.16092	0.58046			153	0.00653595	0.0808452
Michael2013	-0.37	93	Pearson	-0.355371			sepsis		0.644629	1.35537	0.475611	-0.743156	-0.371578			90	0.0111111	0.105409
Qin2015	0.535	38		0.517					1.517	0.483	3.14079	1.14447	0.572237			35	0.0285714	0.169031
gan2015	0.82	20

## Sheet: Sheet3
Rs--r	r	#VALUE!	#VALUE!		3.14159	1.90986	#VALUE!						#DIV/0!
谢锡绍2016	0.454	0.227	0.228996		3.14159	1.90986	0.43735					10	0.1			3.14159	1.90986
	0.568	0.284	0.287963		3.14159	1.90986	0.549969
	0.079	0.0395	0.0395103		3.14159	1.90986	0.0754591
	0.416	0.208	0.20953		3.14159	1.90986	0.400172
	0.29	0.145	0.145513		3.14159	1.90986	0.277909
	0.17	0.085	0.0851027		3.14159	1.90986	0.162534
	0.44	0.22	0.221814		3.14159	1.90986	0.423634
	-0.01	-0.005	-0.00500002		3.14159	1.90986	-0.00954934
	0.056	0.028	0.0280037		3.14159	1.90986	0.0534831
	-0.07	-0.035	-0.0350071		3.14159	1.90986	-0.0668587
	-0.13	-0.065	-0.0650459		3.14159	1.90986	-0.124228
	0.22	0.11	0.110223		3.14159	1.90986	0.210511
	0.03	0.015	0.0150006		3.14159	1.90986	0.028649
	0.23	0.115	0.115255		3.14159	1.90986	0.220121
	-0.37	-0.185	-0.186072		3.14159	1.90986	-0.355371
	0.538	0.269	0.272355		3.14159	1.90986	0.520159
	0.524	0.262	0.265094		3.14159	1.90986	0.506292
	0.697	0.3485	0.35597		3.14159	1.90986	0.679853
	0.71	0.355	0.362914		3.14159	1.90986	0.693115
	0.518	0.259	0.261987		3.14159	1.90986	0.500358
	0.72	0.36	0.368268		3.14159	1.90986	0.70334
	0.527	0.2635	0.266649		3.14159	1.90986	0.509261
	0.588	0.294	0.298409		3.14159	1.90986	0.569919
	0.535	0.2675	0.270798		3.14159	1.90986	0.517185
		0	0			#DIV/0!	#DIV/0!
	0.454	0.227	0.228996		3.14159	1.90986	0.43735
	0.538	0.269	0.272355		3.14159	1.90986	0.520159
	0.61	0.305	0.309938		3.14159	1.90986	0.591939
	0.307	0.1535	0.154109		3.14159	1.90986	0.294327
	0.62	0.31	0.315193		3.14159	1.90986	0.601974
	0.32	0.16	0.160691		3.14159	1.90986	0.306897
	0.53	0.265	0.268204		3.14159	1.90986	0.512232
	-0.05	-0.025	-0.0250026		3.14159	1.90986	-0.0477515

## Sheet: Sheet4
	TNF													原始值	r	n
study ID	Fisher Z	SE
郭恩伟2020	-0.0580652	0.171499	Trauma		郭恩伟2020	-0.0580652	0.171499		Bulgakova2021	0.0701147	0.128037			Bulgakova2021	0.07	64
谢锡绍2019	0.46895	0.0733236	腹膜透析		贾颐2016	0.653468	0.11547		Cañizales2018	0.580598	0.127			Cañizales2018	0.5231	65		合并后
贾颐2016	0.653468	0.11547	AMI		Qin2015	0.829114	0.169031		郭恩伟2020	-0.0580652	0.171499			郭恩伟2020	-0.058	37
Qin2016	0.57634	0.122169	AMI		Qin2016	0.57634	0.122169		贾颐2016	0.653468	0.11547			贾颐2016	0.574	78			95%CI
Qin2015	0.829114	0.169031			谢锡绍2016	0.46895	0.0733236		Peng2019	-0.0480369	0.182574			Peng2019	-0.05	33		R=0.405	0.253	0.538
									Qin2015	0.829114	0.169031			Qin2015	0.697	38
Bulgakova2021	0.0701147	0.128037							Qin2016	0.57634	0.122169			Qin2016	0.538	38
zhong2022	0.331647	0.142857							谢锡绍2019	0.46895	0.0733236			谢锡绍2019	0.454	189
Cañizales2018	0.580598	0.127							Xu2017	0.68074	0.149071			Xu2017	0.61	48
Xu2017	0.68074	0.149071							zhong2022	0.331647	0.142857			zhong2022	0.32	52
Peng2019	-0.0480369	0.182574														642
	IL-6
study ID	Fisher Z	SE
郭恩伟2020	0.257547	0.150756			范景秀2020	0.0756028	0.0322917		Bulgakova2021	1.47222	0.128037			Bulgakova2021	0.9	64
谢锡绍2016	0.618337	0.0733236			郭恩伟2020	0.257547	0.150756		范景秀2020	0.0756028	0.0322917			范景秀2020	0.079	962
贾颐2016	0.53212	0.11547			贾颐2016	0.53212	0.11547		Fan2022	0.310619	0.103142			Fan2022	0.301	97		R	95%CI
范景秀2020	0.0756028	0.0322917			Qin2015	0.853705	0.169031		Gonçalves2021	0.342828	0.185695			Gonçalves2021	0.33	32		0.469	0.296	0.612
zhang2017	0.557338	0.0808452			Qin2016	0.549306	0.122169		郭恩伟2020	0.257547	0.150756			郭恩伟2020	0.252	47
Qin2016	0.549306	0.122169			谢锡绍2016	0.618337	0.0733236		贾颐2016	0.53212	0.11547			贾颐2016	0.487	78
Qin2015	0.853705	0.169031			zhang2017	0.557338	0.0808452		Kageyama2018	0.0290081	0.103142			Kageyama2018	0.029	97
									Peng2019	0.302939	0.182574			Peng2019	0.307	33
Bulgakova2021	1.47222	0.128037							Qin2015	0.853705	0.169031			Qin2015	0.71	38
Peng2019	0.302939	0.182574							Qin2016	0.549306	0.122169			Qin2016	0.518	70
zhong2022	0.447692	0.142857							谢锡绍2016	0.618337	0.0733236			谢锡绍2016	0.568	189
Gonçalves2021	0.342828	0.185695							Xu2017	0.693147	0.149071			Xu2017	0.62	48
Xu2017	0.693147	0.149071							zhang2017	0.557338	0.0808452			zhang2017	0.506	156
Kageyama2018	0.0290081	0.103142							zhong2022	0.447692	0.142857			zhong2022	0.42	52
Fan2022	0.310619	0.103142														1963
	CRP
study ID	Fisher Z	SE
郭恩伟2020	0.270403	0.171499			Emmanuel2020	0.452113	0.242536		Emmanuel2020	0.44	20
Emmanuel2020	0.452113	0.242536			Emmanuel2020	-0.00954963	0.242536		Emmanuel2020	-0.01	20							R	95%CI
Emmanuel2020	-0.00954963	0.242536			范景秀2020	0.0535341	0.0322917		范景秀2020	0.056	962							0.333	0.149	0.494
Gu2013	0.126673	0.109764			Gu2013	0.126673	0.109764		Gu2013	0.126	86
贾颐2016	0.402399	0.11547			郭恩伟2020	0.270403	0.171499		郭恩伟2020	0.264	37
范景秀2020	0.0535341	0.0322917			贾颐2016	0.402399	0.11547		贾颐2016	0.382	78
Qin2016	0.57634	0.169031			Lee2014	0.316126	0.104828		Lee2014	0.32	94
Qin2016-2	0.873207	0.152499			Qin2016	0.57634	0.169031		Qin2016	0.72	46
					Qin2016-2	0.873207	0.152499		Qin2016-2	0.524	70
Lee2014	0.316126	0.104828									1413
	ISS
study ID	Fisher Z	SE
satoshi2013	0.379186	0.171499		Gu2013	0.295294	0.109764								Gu2013	0.454	86		R	95%CI
郭恩伟2020	0.489727	0.171499		郭恩伟2020	0.489727	0.171499								郭恩伟2020	0.454	47		0.37	0.232	0.494
Gu2013	0.295294	0.109764		Lam2004	0.53606	0.169031								Lam2004	0.49	38
Lam2004	0.53606	0.169031		satoshi2013	0.379186	0.171499								satoshi2013	0.362	60
wang2019	0.161387	0.156174		wang2019	0.161387	0.156174								wang2019	0.16	110
	IL-8
study ID	Fisher Z	SE
Emmanuel2020	-0.13074	0.242536												Emmanuel2020	-0.13	20		R	95%CI
Emmanuel2020	0.213705	0.242536												Emmanuel2020	0.22	20		0.343	0.133	0.524
贾颐2016	0.307323	0.11547												贾颐2016	0.298	78
Qin2015	0.561379	0.169031												Qin2015	0.527	38
														Xu2017	0.53	48
Xu2017	0.565437	0.149071														204
	PCT
study ID	Fisher Z	SE
Emmanuel2020	0.0286568	0.242536												Emmanuel2020	0.03	20		R	95%CI
Emmanuel2020	0.223783	0.242536												Emmanuel2020	0.23	20		0.333	0.062	0.64
Qin2016-2	0.647523	0.152499												Qin2016-2	0.588	46
																86

## Sheet: Sheet5
80
962																TNF
86
47						study ID	Fisher Z	SE			study ID	Fisher Z	SE		study ID	Fisher Z	SE
136						郭恩伟2020	-0.0580652	0.171499			Guo2020	0.0580652	0.171499		Guo2020	-1.23608	-0.765739
38						谢锡绍2019	0.46895	0.0733236			Xie2019	0.46895	0.0733236		Xie2019	-0.328874	-1.13476
38						贾颐2016	0.653468	0.11547			Jia2016	0.653468	0.11547		Jia2016	-0.184776	-0.937531
67						Qin2016	0.57634	0.122169			Qin2016	0.57634	0.122169		Qin2016	-0.239321	-0.913037
46						Qin2015	0.829114	0.169031			Qin2015	0.829114	0.169031		Qin2015	-0.0813857	-0.772034
60											Bulgakova2021	0.0701147	0.128037		Bulgakova2021	-1.15419	-0.892665
110						Bulgakova2021	0.0701147	0.128037			zhong2022	0.331647	0.142857		zhong2022	-0.479324	-0.845098
189						zhong2022	0.331647	0.142857			Cañizales2018	0.580598	0.127		Cañizales2018	-0.236124	-0.896196
156						Cañizales2018	0.580598	0.127			Xu2017	0.68074	0.149071		Xu2017	-0.167019	-0.826606
65						Xu2017	0.68074	0.149071			Peng2019	0.0480369	0.182574		Peng2019	-1.31842	-0.738561
68						Peng2019	-0.0480369	0.182574
97
32
97
94
33
48
52												IL-6
2601
						study ID	Fisher Z	SE			study ID	Fisher Z	SE		study ID	Fisher Z	SE
						郭恩伟2020	0.257547	0.150756			Guo2020	0.257547	0.150756		Guo2020	-0.589143	-0.821726
						谢锡绍2016	0.618337	0.0733236			Xie2019	0.618337	0.0733236		Xie2019	-0.208774	-1.13476
						贾颐2016	0.53212	0.11547			Jia2016	0.53212	0.11547		Jia2016	-0.27399	-0.937531
						范景秀2020	0.0756028	0.0322917			Fan2020	0.0756028	0.0322917		Fan2020	-1.12146	-1.49091
						zhang2017	0.557338	0.0808452			zhang2017	0.557338	0.0808452		zhang2017	-0.253881	-1.09235
						Qin2016	0.549306	0.122169			Qin2016	0.549306	0.122169		Qin2016	-0.260186	-0.913037
						Qin2015	0.853705	0.169031			Qin2015	0.853705	0.169031		Qin2015	-0.0686923	-0.772034
											Bulgakova2021	1.47222	0.128037		Bulgakova2021	0.167973	-0.892665
						Bulgakova2021	1.47222	0.128037			Peng2019	0.302939	0.182574		Peng2019	-0.518645	-0.738561
						Peng2019	0.302939	0.182574			zhong2022	0.447692	0.142857		zhong2022	-0.349021	-0.845098
						zhong2022	0.447692	0.142857			Gonçalves2021	0.342828	0.185695		Gonçalves2021	-0.464923	-0.731199
						Gonçalves2021	0.342828	0.185695			Xu2017	0.693147	0.149071		Xu2017	-0.159175	-0.826606
						Xu2017	0.693147	0.149071			Kageyama2018	0.0290081	0.103142		Kageyama2018	-1.53748	-0.986564
						Kageyama2018	0.0290081	0.103142			Fan2022	0.310619	0.103142		Fan2022	-0.507772	-0.986564
						Fan2022	0.310619	0.103142
												CRP
						study ID	Fisher Z	SE			study ID	Fisher Z	SE		study ID	Fisher Z	SE
						郭恩伟2020	0.270403	0.171499			Guo2020	0.270403	0.171499		Guo2020	-0.567988	-0.765739
						Emmanuel2020	0.452113	0.242536			Emmanuel2020	0.452113	0.242536		Emmanuel2020	-0.344753	-0.615224
						Emmanuel2020	-0.00954963	0.242536			Emmanuel2020	0.00954963	0.242536		Emmanuel2020	-2.02001	-0.615224
						Gu2013	0.126673	0.109764			Gu2013	0.126673	0.109764		Gu2013	-0.897315	-0.959539
						贾颐2016	0.402399	0.11547			Jia2016	0.402399	0.11547		Jia2016	-0.395343	-0.937531
						范景秀2020	0.0535341	0.0322917			Fan2020	0.0535341	0.0322917		Fan2020	-1.27137	-1.49091
						Qin2016	0.57634	0.169031			Qin2016	0.57634	0.169031		Qin2016	-0.239321	-0.772034
						Qin2016-2	0.873207	0.152499			Qin2015	0.873207	0.152499		Qin2015	-0.0588827	-0.816734
											Lee2014	0.316126	0.104828		Lee2014	-0.50014	-0.979521
						Lee2014	0.316126	0.104828
